# Supplementary material for: EnvMine: A text-mining system for the automatic extraction of contextual information
Source: BMC Bioinformatics. 2010 Jun 1;11:294. doi: 10.1186/1471-2105-11-294 (PMC2901371; doi:10.1186/1471-2105-11-294)
Supplement: Additional file 1 — Table S1. Curated list of measurement units, their frequency in the original set of articles, and their association with physicochemical variables. [file 1471-2105-11-294-S1.XLS]

## Sheet: Hoja1
#Unit	#Frequency	#Feature
degrees C	570	Temperature
m	374	Size: length,width,depth,height,distance,diameter
cm	299	Size: length,width,depth,height,distance,diameter
ml	237	Volume
pH	211	pH
h	167	Time
g	146	Weigth
mm	116	Size: length,width,depth,height,distance,diameter
min	105	Time
liter	103	Volume
mM	82	Weigth, Concentration
mg	75	Weigth
km	65	Size: length,width,depth,height,distance
microl	60	Volume
microm	59	Size: length,width,depth,height,distance,diameter
kg	37	Weigth
microM	35	Weigth, Concentration
microg	27	Weigth
mg liter-1	25	Concentration
M	21	Weigth, Concentration
s	20	Time
rpm	18	Rotational speed
ppm	17	Concentration
nm	15	Size: length,width,depth,height,distance,diameter
vol/vol	15	Concentration
mg/liter	13	Concentration
micromol	9	Weigth, Concentration
mg kg-1	8	Concentration
ft	7	Size: length,width,depth,height,distance,diameter
mg/kg	7	Concentration
g liter-1	7	Concentration
liters min-1	6	Flux, Irrigation rate
microg liter-1	6	Concentration
WHC	5	Water Content
wt/vol	5	Concentration
microg g-1	5	Concentration
m2	4	Area
cycles	4	PCR cycles
ng	4	Weigth
kb	4	Sequence length
liters/min	4	Flux, Irrigation rate
g/liter	4	Concentration
Kcal	4	Energy
ppb	4	Concentration
bp	4	Sequence length
microS cm-1	3	Conductivity
m/h	3	Speed
kmbls	3	Depth
Degrees K	3	Temperature
wt/wt	3	Concentration
microg/liter	3	Concentration
mm Hg	3	Pressure
microCi	3	Radioactivity (absolute)
microE	3	Irradiance
kV	2	Voltage
mm day-1	2	Speed
m/s	2	Speed
kGy	2	Radiation
liters/day	2	Flux, Irrigation rate
U	2	Enzyme units
microE m-2 s-1	2	Irradiance
km2	2	Area
mg/ml	2	Concentration
mV	2	Voltage
degreesC km-1	2	Thermal gradient
cells	2	Cell number
g ml-1	2	Concentration
Ga	2	Time
nmol	2	Weigth, Concentration
kg/hectarea	2	Concentration, Deposition
cm s-1	2	Speed
kPa	2	Pressure
microg/ml	2	Concentration
mg/g	2	Concentration
psu	2	Salinity
ml min-1	2	Flux, Irrigation rate
Hz	2	Frequency
kbp	2	Sequence length
ml/min	2	Flux, Irrigation rate
Kj	2	Energy
pmol	1	Weigth
Pa	1	Pressure
ml/liter	1	Concentration
KD	1	Molecular mass
ng/microl	1	Concentration
microg/liter	1	Concentration
pCi/liter	1	Radioactivity (relative)
m quadrats	1	Area
mCi/mmol	1	Radioactivity (relative)
cm/min	1	Speed
hr	1	Time
microm/ml	1	Concentration
mliter	1	Volume
yr	1	Time
kGy h-1	1	Radiation
lb/in2	1	Concentration, Deposition
KeV	1	Voltage
inches	1	Size: length,width,depth,height,distance,diameter
M cm-1	1	Concentration
kg ha-1	1	Concentration
mol	1	Weigh
billion-year	1	Time
mg cm-2	1	Concentration
ppt	1	Concentration
GPa	1	Pressure
pCi g	1	Radioactivity (relative)
m/year	1	Speed
liters day-1	1	Flux, Irrigation rate
Mbp	1	Sequence length
mg ml-1	1	Concentration
liter/min	1	Flux, Irrigation rate
CFU/ml	1	Colony Forming Unit
kg/ha	1	Concentration
mS	1	Sedimentation coefficient
ml liter-1	1	Concentration
pCi liter	1	Radioactivity (relative)
MHz	1	Frequency
GHz	1	Frequency
