# Supplementary material for: EnvMine: A text-mining system for the automatic extraction of contextual information
Source: BMC Bioinformatics. 2010 Jun 1;11:294. doi: 10.1186/1471-2105-11-294 (PMC2901371; doi:10.1186/1471-2105-11-294)
Supplement: Additional file 3 — Table S3. Number of instances in GeoNames database grouped by their feature type, indicating the number and percentage of ambiguous and unambiguous cases, and also the percentage of ambiguities with respect to the total. A feature is ambiguous when more than one location with identical name is present. [file 1471-2105-11-294-S3.XLS]

## Sheet: Sheet1
Type of feature	Unique instances	Ambiguous	Unambiguous	%ambiguity	%total ambiguity
Administrative Region	103245	8804	94441	8.53	1.42
Hydrographic	961820	100636	861184	10.46	16.3
Locality or Area	152333	14682	137651	9.64	2.38
Populated Place	2297260	367691	1929569	16.01	59.55
Roads	5996	280	5716	4.67	0.04
Spot	443398	47843	395555	10.79	7.75
Hypsographic	803496	75811	727685	9.44	12.27
Undersea	9617	349	9268	3.63	0.05
Vegetation	26919	1342	25574	4.99	0.22
